# Supplementary material for: Evaluating the Potential of Delta Radiomics for Assessing Tyrosine Kinase Inhibitor Treatment Response in Non-Small Cell Lung Cancer Patients
Source: Cancers (Basel). 2023 Oct 24;15(21):5125. doi: 10.3390/cancers15215125 (PMC10647242; doi:10.3390/cancers15215125)
Supplement: Supplementary file 1 [file cancers-15-05125-s001.zip]

Archive with 1 entries (1 files):
- cancers-2647286-supplementary.pdf
